# Supplementary material for: Characterization of Durum–Einkorn Amphiploids for Introgression of Powdery Mildew Resistance from Einkorn into Common Wheat
Source: Pathogens. 2026 Jun 22;15(6):653. doi: 10.3390/pathogens15060653 (PMC13304744; doi:10.3390/pathogens15060653)
Supplement: Supplementary file 1 [file pathogens-15-00653-s001.zip]

Archive with 1 entries (1 files):
- pathogens-4340587-supplementary.pdf
